# Supplementary material for: Evaluating a Targeted Antimicrobial Stewardship Program and Its Temporal Association with Resistance Trends in a Veterinary Referral Hospital
Source: Vet Sci. 2025 Aug 8;12(8):743. doi: 10.3390/vetsci12080743 (PMC12390016; doi:10.3390/vetsci12080743)
Supplement: Supplementary file 1 [file vetsci-12-00743-s001.zip]

Archive with 1 entries (1 files):
- vetsci-3756728-supplementary.xlsx
