# Supplementary material for: Evaluating a Targeted Antimicrobial Stewardship Program and Its Temporal Association with Resistance Trends in a Veterinary Referral Hospital
Source: Vet Sci. 2025 Aug 8;12(8):743. doi: 10.3390/vetsci12080743 (PMC12390016; doi:10.3390/vetsci12080743)
Supplement: Supplementary file 1 [file vetsci-12-00743-s001.zip › vetsci-3756728-supplementary.xlsx]

## Sheet: Sheet1
Supplementary Table S1. Annual antimicrobial use (days of therapy per 10,000 patient-days) by drug class from 2016 to 2020. Every antimicrobial agent includes both oral and injectable formula-tions.
Antibiotics	2016	2017	2018	2019	2020
Total	5262.4	5374.4	5092.1	3557.2	2574.5
ABPC	598.5	537.9	537.2	215.6	197.3
AMPC	414.3	430.1	377.1	285.6	122.5
CVA/AMPC	282.2	290.7	367.7	252.9	132.9
AMK	19.5	4.2	4.7	5.4	17.7
DOXY	40.3	49.7	52.9	107.4	146.4
MINO	45.9	100.2	54.4	94.2	59.2
CP	6.3	13.3	22.5	14	20.8
CEZ	1562	1435.2	1591.4	364.2	927.4
CEX	506.1	452.5	356.8	280.9	222.2
CLDM	41.7	85.5	116.6	91.1	50.9
OBFX	481.8	456	276.8	204.7	93.5
ERFX	807.8	1021.9	935.2	502.7	121.5
ST	11.1	17.5	6.2	18.7	23.9
FOM	53.5	38.5	63.7	19.5	18.7
IPM/CS	225.9	238.8	142.3	36.6	24.9
FRPM	38.9	64.4	60.6	12.5	0
